# Supplementary material for: Losartan Treatment Protects Retinal Ganglion Cells and Alters Scleral Remodeling in Experimental Glaucoma
Source: PLoS One. 2015 Oct 27;10(10):e0141137. doi: 10.1371/journal.pone.0141137 (PMC4624713; doi:10.1371/journal.pone.0141137)
Supplement: S1 Table — (XLSX) [file pone.0141137.s002.xlsx]

## Sheet: Sheet1
Ms #	Drug Treatment	RE	LE	Δ IOP(LE-RE) pre- inj IOP	RE	LE	Δ IOP(LE-RE) Post-Injection	RE	LE	Δ IOP(LE-RE) 1 Days Post-Injection	RE	LE	Δ IOP(LE-RE) 3 Days Post-Injection	RE	LE	Δ IOP(LE-RE) at 1 week from start	RE IOP	LE IOP	Δ IOP(LE-RE) at 2 weeks from start	RE IOP	LE IOP	Δ IOP(LE-RE) at 6 weeks from start	Ave RE IOP	Ave LE IOP	Ave ∆ IOP	RE Fibers	LE Fibers	Axon Loss % (Contralateral Eye)	Axon Loss % (Pooled Eyes)	Peak IOP Difference	Total Integral	Total Positive Integral	RE axial length (mm)	RE axial width (mm)	LE axial length (mm)	LE axial width (mm)	% Increase in Axial Length	% Increase in Axial Width
3705	Water+Glaucoma	8	11	3	8	7	-1	14	31	17	12	20	8	10	27	17	14	17	3	7	26	19	11.4	24.2	12.8	58275.8				19	464.5	464.5	3.63	3.63	4.11	3.92	13.2231	7.98898
3706	Water+Glaucoma	10	14	4	8	6	-2	7	49	42	12	15	3	15	13	-2	15	10	-5	13	8	-5	12.4	19	6.6	54976.4	68192.4	-24.0394	-20.2162	42	-67	93	3.42	3.42	3.71	3.69	8.47953	7.89474
3707	Water+Glaucoma	11	16	5	8	12	4	14	41	27	8	22	14	14	25	11	8	15	7	15	7	-8	11.8	22	10.2	60469.8	44063.8	27.1309	22.32	27	177	177	3.52	3.52	3.71	3.7	5.39773	5.11364
3708	Water+Glaucoma	16	14	-2	9	7	-2	8	20	12	7	9	2	16	31	15	14	22	8	12	12	0	11.4	18.8	7.4	59640.1	46692.7	21.7092	17.6855	15	249	249	3.68	3.68	3.71	3.6	0.815217	-2.17391
3709	Water+Glaucoma	9	13	4	10	10	0	14	21	7	15	14	-1	15	21	6	15	9	-6	12	10	-2	14.2	15	0.8	63489.3	59446.4	6.36787	-4.79799	7	-84	15	3.61	3.61	4.3	4.35	19.1136	20.4986
3710	Water+Glaucoma	10	12	2	10	12	2	16	31	15	14	20	6	16	33	17	15	15	0	15	12	-3	15.2	22.2	7	3250.16	1544.05	52.4931	97.278	17	105	105	3.77	3.71	3.77	3.65	0	-1.61725
3711	Water+Glaucoma	15	15	0	12	13	1	14	29	15	11	7	-4	14	19	5	11	13	2	15	9	-6	13	15.4	2.4	45212.6	61846.2	-36.7897	-9.0286	15	-4	-6	3.6	3.57	3.9	3.77	8.33333	5.60224
3712	Water+Glaucoma	13	8	-5	7	7	0	15	24	9	15	30	15	13	23	10	8	13	5	14	16	2	13	21.2	8.2	67446.3	36606.5	45.725	35.4665	15	235	235	3.65	3.65	4.23	4.08	15.8904	11.7808
3713	Water+Glaucoma	12	15	3	9	7	-2	12	42	30	14	23	9	10	17	7	8	15	7	13	11	-2	11.4	21.6	10.2	27650.3				30	224	224	3.72	3.72	4.18	4.01	12.3656	7.7957
3714	Water+Glaucoma	11	7	-4	7	7	0	9	31	22	8	21	13	11	18	7	8	7	-1	13	8	-5	9.8	17	7.2	57096.5	30946.2	45.8002	45.445	22	42	123	3.72	3.72	3.78	3.77	1.6129	1.34409
3715	Water+Glaucoma	16	12	-4	7	8	1	10	31	21	13	30	17	10	38	28	11	17	6	15	9	-6	11.8	25	13.2	54167.6				28	275	275	3.58	3.58	3.99	3.6	11.4525	0.558659
3716	Water+Glaucoma	8	11	3	7	7	0	18	33	15	15	28	13	15	48	33	14	18	4	16	14	-2	15.6	28.2	12.6	57816.2	33953	41.2742	40.1443	33	300	300	3.74	3.74	3.74	3.88	0	3.74332
3717	Water+Glaucoma	15	15	0	7	10	3	12	37	25	7	41	34	16	20	4	7	18	11	12	9	-3	10.8	25	14.2	62372.3	26306.1	57.8241	53.6251	34	338	338	3.61	3.61	3.78	3.78	4.70914	4.70914
3718	Water+Glaucoma	12	16	4	7	9	2	8	32	24	7	12	5	11	16	5	12	13	1	12	14	2	10	17.4	7.4	63029.3				24	139	139	3.71	3.62	4.09	3.96	10.2426	9.39227
3719	Water+Glaucoma	14	14	0	7	8	1	11	38	27	18	13	-5	14	27	13	15	10	-5	14	10	-4	14.4	19.6	5.2		27532.6		51.4627	27	-31	75	3.64	3.64	3.69	3.57	1.37363	-1.92308
3720	Water+Glaucoma	10	13	3	7	6	-1	7	28	21	12	10	-2	15	19	4	12	7	-5	16	14	-2	12.4	15.6	3.2	67740.5	22321.7	67.0483	60.6492	21	-54	37	3.79	3.54	3.81	3.8	0.527704	7.34463
3721	Water+Glaucoma	14	12	-2	6	7	1	7	31	24	10	13	3	8	20	12	7	9	2	14	10	-4	9.2	16.6	7.4	64021.1	17254.7	73.0484	69.5817	24	104	104	3.58	3.58	4.34	4.15	21.2291	15.9218
3722	Water+Glaucoma	14	14	0	7	7	0	8	36	28	9	10	1	15	15	0	14	10	-4	12	12	0	11.6	16.6	5	53328	37723.1	29.2622	33.498	28	-9	46	3.71	3.47	4.25	4.15	14.5553	19.5965
3723	Water+Glaucoma	11	15	4	8	26	18	16	24	8	18	15	-3	13	21	8	17	20	3	8	7	-1	14.4	17.4	3	49584.2	57418.8	-15.8007	-1.22355	8	89	79	3.54	3.5	3.82	3.53	7.9096	0.857143
3724	Water+Glaucoma	12	15	3	9	7	-2	8	21	13	16	18	2	16	15	-1	8	9	1	11	10	-1	11.8	14.6	2.8	46619	41687.2	10.579	26.5096	13	33	33	3.6	3.58	4.11	3.8	14.1667	6.14525
3725	Water+Glaucoma	14	9	-5	8	7	-1	17	21	4	11	16	5	16	22	6	14	10	-4	15	14	-1	14.6	16.6	2	54698.1	63014.6	-15.2043	-11.0883	6	-26	42	3.7	3.68	3.72	3.58	0.540541	-2.71739
3726	Water+Glaucoma	12	10	-2	7	6	-1	11	42	31	10	22	12	14	24	10	19	12	-7	12	7	-5	13.2	21.4	8.2	55730	31663.9	43.1834	44.1798	31	-29	134	3.84	3.6	4.25	3.57	10.6771	-0.833333
3727	Water+Glaucoma	14	11	-3	7	24	17	7	31	24	12	21	9	18	22	4	14	8	-6	14	10	-4	13	18.4	5.4	69273.1	69519	-0.354897	-22.5549	24	-56	79	3.66	3.31	3.76	3.71	2.73224	12.0846
3728	Water+Glaucoma	9	11	2	7	22	15	11	30	19	7	10	3	16	16	0	14	12	-2	16	12	-4	12.8	16	3.2	65250.4	18891.5	71.0477	66.6962	19	-39	43	3.44	3.45	3.65	3.53	6.10465	2.31884
3729	Water+Glaucoma	14	14	0	6	8	2	10	37	27	11	10	-1	8	19	11	14	17	3	19	10	-9	12.4	18.6	6.2	63870.4	23390.7	63.3779	58.7646	27	41	21	3.62	3.62	4.09	4.09	12.9834	12.9834
3730	Water+Glaucoma	13	16	3	6	8	2	17	24	7	7	21	14	16	18	2	16	18	2	16	12	-4	14.4	18.6	4.2	64426.8	56375.5	12.4969	0.61569	14	56	56	3.69	3.59	3.72	3.56	0.813008	-0.835655
3731	Water+Glaucoma	8	7	-1	7	6	-1	18	28	10	15	13	-2	12	23	11	17	12	-5	13	12	-1	15	17.6	2.6	58663.6	40048.2	31.7324	29.399	11	-26	38	3.73	3.57	3.76	3.58	0.80429	0.280112
3732	Water+Glaucoma	10	12	2	7	7	0	16	21	5	11	25	14	15	29	14	10	16	6	15	15	0	13.4	21.2	7.8	51214.4	30595.7	40.2596	46.0629	14	239	239	3.71	3.71	3.96	3.88	6.73854	4.58221
3733	Water+Glaucoma	11	7	-4	7	18	11	8	28	20	14	18	4	12	34	22	17	23	6	11	12	1	12.4	23	10.6	56805.1	66698.6	-17.4166	-17.5829	22	289	289	3.55	3.55	3.86	3.56	8.73239	0.28169
3734	Water+Glaucoma	7	7	0	7	8	1	15	22	7	10	21	11	13	36	23	17	24	7	15	12	-3	14	23	9	59681.9	61716.7	-3.40941	-8.8003	23	258	258	3.58	3.58	3.59	3.59	0.27933	0.27933
3735	Water+Glaucoma	11	8	-3	7	7	0	18	22	4	10	29	19	12	25	13	14	22	8	12	23	11	13.2	24.2	11		46483.4		18.0544	19	429	429	3.67	3.54	4.39	4.08	19.6185	15.2542
3736	Water+Glaucoma	11	13	2	7	7	0	12	59	47	11	18	7	8	25	17	13	19	6	14	17	3	11.6	27.6	16	59162.4	51075.8	13.6685	9.95851	47	356	356	3.79	3.53	3.86	3.82	1.84697	8.2153
3737	Water+Glaucoma	13	15	2	8	7	-1	8	29	21	7	16	9	16	23	7	17	26	9	15	17	2	12.6	22.2	9.6	64913	51479.6	20.6945	9.24672	21	293	293	3.63	3.46	4.6	4.06	26.7218	17.341
3738	Water+Glaucoma	15	13	-2	7	6	-1	18	31	13	17	21	4	10	38	28	16	14	-2	12	10	-2	14.6	22.8	8.2	48220.9	60698.6	-25.8762	-7.00555	28	132	186	3.64	3.64	3.97	3.78	9.06593	3.84615
3739	Water+Glaucoma	17	17	0	7	7	0	10	22	12	18	17	-1	12	18	6	9	12	3	14	13	-1	12.6	16.4	3.8	63776.6	37207.6	41.6595	34.4068	12	91	81	3.85	3.68	4.1	3.94	6.49351	7.06522
3740	Water+Glaucoma	14	14	0	6	6	0	10	23	13	16	15	-1	19	28	9	8	12	4	15	16	1	13.6	18.8	5.2	54169.6	53770	0.737681	5.20887	13	154	138	3.64	3.64	3.71	3.65	1.92308	0.274725
3741	Water+Glaucoma	9	10	1	10	7	-3	8	34	26	12	12	0	9	35	26	13	26	13	16	16	0	11.6	24.6	13	47806.9	11480.2	75.9862	79.7615	26	417	417	3.68	3.62	3.81	3.81	3.53261	5.24862
3742	Water+Glaucoma	16	15	-1	7	6	-1	11	25	14	12	10	-2	11	12	1	20	13	-7	13	11	-2	13.4	14.2	0.8	80988	75239.6	7.0978	-32.6398	14	-120	4	3.63	3.63	3.66	3.66	0.826446	0.826446
3743	Water+Glaucoma	14	19	5	7	18	11	14	23	9	15	12	-3	17	39	22	19	23	4	18	19	1	16.6	23.2	6.6	57491.4	21150.8	63.2106	62.7133	22	213	175	3.82	3.61	3.92	3.92	2.6178	8.58726
3744	Water+Glaucoma	14	13	-1	7	7	0	10	39	29	11	10	-1	8	22	14	11	7	-4	8	7	-1	9.6	17	7.4	63212.7	7557.22	88.0448	86.6774	29	50	91	3.66	3.61	3.8	3.61	3.82514	0
3745	Losartan +Glaucoma	13	7	-6	7	7	0	18	28	10	7	13	6	10	15	5	10	18	8	17	14	-3	12.4	17.6	5.2	70883.5	61445.3	13.315	1.25348	10	161	161	3.92	3.92	3.93	3.93	0.255102	0.255102
3746	Losartan +Glaucoma	17	15	-2	7	7	0	17	22	5	17	18	1	15	10	-5	15	7	-8	12	8	-4	15.2	13	-2.2	65952.2	43591.9	33.9038	29.945	5	-205	3	3.61	3.6	3.28	3.55	-9.14127	-1.38889
3747	Losartan +Glaucoma	10	13	3	7	7	0	14	39	25	14	25	11	12	7	-5	10	10	0	12	10	-2	12.4	18.2	5.8	60984.9	56896.3	6.70433	8.56404	25	36	53	3.75	3.7	3.7	3.66	-1.33333	-1.08108
3748	Losartan +Glaucoma	11	14	3	7	7	0	9	23	14	16	23	7	7	14	7	8	15	7	12	9	-3	10.4	16.8	6.4	58510	70855.6	-21.1	-13.8694	14	171	171	3.82	3.61	3.87	3.85	1.3089	6.6482
3749	Losartan +Glaucoma	15	19	4	7	9	2	14	23	9	15	9	-6	18	14	-4	8	7	-1	11	11	0	13.2	12.8	-0.4	65308.2	65836.5	-0.808949	-5.8034	9	-175	11	3.61	3.61	3.61	3.61	0	0
3750	Losartan +Glaucoma	9	17	8	8	24	16	7	18	11	8	25	17	7	8	1	12	12	0	16	14	-2	10	15.4	5.4	68326	62068.9	9.15768	0.251293	17	64	64	3.69	3.5	3.85	3.65	4.33604	4.28571
3751	Losartan +Glaucoma	14	8	-6	8	7	-1	8	14	6	7	17	10	10	8	-2	12	11	-1	15	13	-2	10.4	12.6	2.2	60046.8	69167.8	-15.1898	-11.157	10	-11	40	3.73	3.54	3.89	3.75	4.28954	5.9322
3752	Losartan +Glaucoma	16	16	0	8	12	4	17	25	8	17	18	1	7	18	11	12	12	0	12	11	-1	13	16.8	3.8	57960.6	71387.6	-23.1658	-14.7244	11	67	67	3.86	3.68	4.1	3.99	6.21762	8.42391
3753	Losartan +Glaucoma	15	11	-4	7	20	13	14	24	10	18	25	7	12	10	-2	7	19	12	9	12	3	12	18	6	65560.7	53402.7	18.5446	14.1785	12	274	239	3.86	3.8	3.95	3.94	2.33161	3.68421
3755	Losartan +Glaucoma	7	11	4	7	6	-1	15	18	3	10	10	0	14	12	-2	13	20	7	10	10	0	12.4	14	1.6	74293.6	55272.2	25.6029	11.174	7	116	99	3.6	3.65	4.2	3.92	16.6667	7.39726
3756	Losartan +Glaucoma	13	13	0	6	8	2	17	40	23	19	45	26	10	29	19	12	13	1	15	11	-4	14.6	27.6	13	61349.7	69014.5	-12.4936	-10.9107	26	205	205	3.67	3.67	4.12	3.95	12.2616	7.62943
3757	Losartan +Glaucoma	9	12	3	9	7	-2	16	35	19	11	12	1	13	13	0	12	17	5	14	16	2	13.2	18.6	5.4		63324.8		-1.76699	19	155	155	3.78	3.66	4.29	4.4	13.4921	20.2186
3758	Losartan +Glaucoma	12	7	-5	7	7	0	18	37	19	20	29	9	10	8	-2	12	13	1	11	13	2	14.2	20	5.8	55018				19	100	104	3.8	3.56	4.46	4.11	17.3684	15.4494
3759	Losartan +Glaucoma	10	12	2	8	8	0	17	36	19	13	26	13	14	7	-7	8	9	1	10	8	-2	12.4	17.2	4.8	52724.8				19	36	57	3.75	3.68	4.14	4.3	10.4	16.8478
3760	Losartan +Glaucoma	7	8	1	7	7	0	14	21	7	11	15	4	14	13	-1	10	7	-3	15	8	-7	12.8	12.8	0	67526.3	43276.7	35.9113	30.4516	7	-123	27	3.77	3.74	3.94	3.75	4.50928	0.26738
3761	Losartan +Glaucoma	12	9	-3	7	7	0	18	24	6	19	15	-4	14	12	-2	7	14	7	18	17	-1	15.2	16.4	1.2	60184.6				7	91	140	3.7	3.61	3.71	3.44	0.27027	-4.70914
3763	Losartan +Glaucoma	13	15	2	8	6	-2	7	18	11	11	15	4	13	11	-2	7	18	11	14	12	-2	10.4	14.8	4.4	56313.4	67417.3	-19.7179	-8.34379	11	186	155	3.74	3.74	3.87	3.7	3.47594	-1.06952
3764	Losartan +Glaucoma	15	13	-2	6	11	5	17	28	11	8	22	14	7	14	7	7	15	8	11	7	-4	10	17.2	7.2	66347.4	61931.7	6.65547	0.471915	14	191	191	3.76	3.68	3.89	3.77	3.45745	2.44565
3765	Losartan +Glaucoma	12	13	1	7	7	0	18	34	16	8	16	8	15	13	-2	10	11	1	13	9	-4	12.8	16.6	3.8	67919	67671.8	0.363945	-8.75282	16	13	16	3.71	3.67	3.92	3.92	5.66038	6.81199
3766	Losartan +Glaucoma	15	7	-8	7	14	7	10	33	23	8	13	5	16	10	-6	12	9	-3	8	9	1	10.8	14.8	4	59725.4	61671.6	-3.25852	0.889894	23	-11	48	3.51	3.71	4	4	13.9601	7.81671
3767	Losartan +Glaucoma	16	12	-4	7	8	1	9	22	13	7	20	13	7	11	4	8	16	8	10	11	1	8.2	16	7.8	61551.1	60432.6	1.81723	2.881	13	241	241	3.49	3.51	3.81	3.57	9.16905	1.7094
3768	Losartan +Glaucoma	18	10	-8	7	8	1	17	28	11	14	28	14	7	15	8	16	16	0	13	12	-1	13.4	19.8	6.4	70705.1	60506.2	14.4246	2.76265	14	98	98	3.73	3.49	4.02	3.98	7.7748	14.0401
3769	Losartan +Glaucoma	18	19	1	7	11	4	17	22	5	16	35	19	13	26	13	7	13	6	9	11	2	12.4	21.4	9	58525.4	28942.1	50.5477	53.4882	19	278	278	3.7	3.72	3.87	3.87	4.59459	4.03226
3770	Losartan +Glaucoma	11	9	-2	8	20	12	13	31	18	10	11	1	8	20	12	11	14	3	10	8	-2	10.4	16.8	6.4	61440.6	38337.3	37.6027	38.3895	18	129	129	3.8	3.66	3.7	3.72	-2.63158	1.63934
3771	Losartan +Glaucoma	9	11	2	8	23	15	16	26	10	11	20	9	10	19	9	7	11	4	15	13	-2	11.8	17.8	6	54739.9	58924.8	-7.64512	5.30414	10	143	143	3.73	3.69	3.67	3.53	-1.60858	-4.33604
3772	Losartan +Glaucoma	8	12	4	7	14	7	17	33	16	13	34	21	19	17	-2	7	15	8	10	14	4	13.2	22.6	9.4	60229.1	50925.1	15.4476	18.1601	21	287	266	3.71	3.67	3.87	3.85	4.31267	4.90463
3773	Losartan +Glaucoma	11	9	-2	7	6	-1	12	18	6	14	21	7	13	27	14	14	12	-2	8	12	4	12.2	18	5.8	60992.1	45371.2	25.6114	27.0856	14	133	106	3.7	3.51	3.81	3.7	2.97297	5.41311
3774	Losartan +Glaucoma	18	20	2	8	8	0	12	22	10	18	28	10	16	20	4	14	12	-2	15	12	-3	15	18.8	3.8	49845.4	45027.6	9.66551	27.6379	10	4	71	3.48	3.7	4.13	3.92	18.6782	5.94595
3775	Losartan +Glaucoma	12	8	-4	7	6	-1	8	28	20	12	21	9	12	17	5	9	14	5	12	8	-4	10.6	17.6	7	51257.9	8270.23	83.8654	86.7092	20	128	128	3.81	3.48	4.16	3.85	9.18635	10.6322
3776	Losartan +Glaucoma	21	15	-6	7	7	0	15	22	7	9	23	14	16	20	4	16	19	3	10	10	0	13.2	18.8	5.6	61645.1	49765.2	19.2716	20.0243	14	133	133	3.8	3.58	3.87	3.68	1.84211	2.7933
3777	Losartan +Glaucoma	7	7	0	7	7	0	7	22	15	11	18	7	16	11	-5	16	18	2	13	9	-4	12.6	15.6	3	63625.2	56713.1	10.8639	8.85849	15	7	18	3.67	3.52	4.24	4.09	15.5313	16.1932
3778	Losartan +Glaucoma	12	8	-4	7	20	13	13	15	2	15	20	5	13	12	-1	12	12	0	15	7	-8	13.6	13.2	-0.4	67359.6	64836.3	3.74597	-4.19604	5	-94	-91	3.8	3.67	3.9	3.23	2.63158	-11.9891
3779	Losartan +Glaucoma	9	10	1	7	9	2	18	31	13	13	26	13	7	7	0	7	7	0	12	7	-5	11.4	15.6	4.2	51920.9	50134.5	3.44062	19.4307	13	5	5	3.75	3.59	4.02	3.75	7.2	4.45682
3780	Losartan +Glaucoma	16	12	-4	7	6	-1	10	32	22	11	30	19	7	13	6	13	7	-6	13	11	-2	10.8	18.6	7.8	83869.6	74099.1	11.6496	-19.0819	22	13	121	3.8	3.54	4.15	3.75	9.21053	5.9322
3781	Losartan +Glaucoma	13	11	-2	8	28	20	8	22	14	16	18	2	16	10	-6	15	7	-8	9	8	-1	12.8	13	0.2	52800.3	55086.7	-4.33028	11.4722	14	-149	22	3.72	3.57	4.12	4.11	10.7527	15.1261
3782	Losartan +Glaucoma	12	12	0	7	6	-1	14	26	12	8	28	20	16	15	-1	15	7	-8	11	8	-3	12.8	16.8	4	57737.2				20	-88	92	3.72	3.62	3.81	3.71	2.41935	2.48619
3783	Losartan +Glaucoma	8	12	4	7	8	1	7	21	14	13	13	0	7	7	0	7	7	0	15	11	-4	9.8	11.8	2	62450.7	64508.9	-3.29574	-3.66995	14	-24	-24	3.78	3.63	3.92	3.91	3.7037	7.7135
3784	Losartan +Glaucoma	13	11	-2	7	6	-1	8	20	12	7	11	4	14	14	0	12	13	1	17	21	4	11.6	15.8	4.2	69498.9	56952.5	18.0526	8.47373	12	108	108	3.69	3.68	3.9	3.8	5.69106	3.26087
3785	Losartan Only							13	18	5	7	16	9	7	8	1	14	7	-7	10	11	1	10.2	12	1.8	67474.8				9			3.57	3.61	3.61	3.49	1.12045	-3.3241
3786	Losartan Only							14	14	0	13	11	-2	14	8	-6	7	7	0	11	8	-3	11.8	9.6	-2.2	58200.1	57962.9	0.407571	7.72616	0			3.75	3.57	3.7	3.55	-1.33333	-0.560224
3787	Losartan Only							16	18	2	7	7	0	7	7	0	8	7	-1	10	14	4	9.6	10.6	1	64121.5	62274.7	2.88018	0.862013	4			3.73	3.75	3.78	3.58	1.34048	-4.53333
3788	Losartan Only							16	18	2	8	7	-1	7	10	3	16	12	-4	11	11	0	11.6	11.6	0	48607.7	51931.7	-6.83839	17.3275	3			3.54	3.72	3.51	3.49	-0.847458	-6.1828
3789	Losartan Only							14	18	4	8	8	0	7	10	3	12	9	-3	15	14	-1	11.2	11.8	0.6	52203.1	52919.7	-1.37265	15.7547	4			3.67	3.44	3.79	3.41	3.26975	-0.872093
3790	Losartan Only							12	7	-5	16	17	1	12	11	-1	15	12	-3	11	9	-2	13.2	11.2	-2	60940.2	54846.6	9.99929	12.6871	1			3.67	3.49	3.69	3.6	0.544959	3.15186
3791	Losartan Only							12	10	-2	15	12	-3	10	9	-1	15	14	-1	12	10	-2	12.8	11	-1.8	64867.4	66036.3	-1.80195	-5.1263	-1			3.84	3.6	3.73	3.66	-2.86458	1.66667
3792	Losartan Only							10	12	2	8	7	-1	12	14	2	8	7	-1	12	13	1	10	10.6	0.6	65885.4	67859	-2.99547	-8.0279	2			3.7	3.73	3.87	3.67	4.59459	-1.60858
3793	Losartan Only							7	10	3	8	13	5	11	15	4	8	7	-1	8	9	1	8.4	10.8	2.4	58456.7	56990.2	2.50858	9.2746	5			3.63	3.7	3.78	3.62	4.13223	-2.16216
3794	Losartan Only							11	15	4	15	15	0	14	12	-2	13	15	2	12	11	-1	13	13.6	0.6	65042.8	69969.5	-7.57446	-11.3876	4			3.67	3.58	3.74	3.66	1.90736	2.23464
3795	Losartan Only							11	13	2	12	8	-4	7	8	1	7	15	8	13	12	-1	10	11.2	1.2	68498	58015.4	15.3035	7.64256	8			3.81	3.65	3.8	3.55	-0.262467	-2.73973
3796	Losartan Only							15	13	-2	12	11	-1	20	7	-13	14	18	4	10	8	-2	14.2	11.4	-2.8	72266.2	69301.4	4.1026	-10.3241	4			3.67	3.67	3.8	3.81	3.54223	3.81471
3797	Losartan Only							15	10	-5	10	15	5	9	11	2	7	7	0	11	11	0	10.4	10.8	0.4	58600.6	59828.3	-2.09496	4.75662	5			4.01	3.87	3.69	3.59	-7.98005	-7.23514
3798	Losartan Only							10	12	2	15	16	1	8	10	2	8	7	-1	11	11	0	10.4	11.2	0.8	62735	71103.6	-13.3396	-13.1932	2			3.6	3.59	3.78	3.59	5	0
3799	Losartan Only							15	15	0	13	13	0	15	13	-2	15	18	3	13	11	-2	14.2	14	-0.2	58222.8	60241	-3.46634	4.09962	3			3.59	3.59	3.61	3.39	0.557103	-5.57103
3800	Losartan Only							14	11	-3	7	10	3	9	9	0	14	12	-2	12	8	-4	11.2	10	-1.2	61591.7	66593.9	-8.12146	-6.01391	3			3.66	3.66	3.66	3.65	0	-0.273224
3801	Losartan Only							7	8	1	12	10	-2	8	15	7	16	14	-2	12	12	0	11	11.8	0.8	68546.6	66245	3.35776	-5.45852	7			3.74	3.66	3.67	3.66	-1.87166	0
3802	Losartan Only							10	11	1	10	10	0	12	15	3	14	12	-2	11	11	0	11.4	11.8	0.4	66137.9	69216	-4.65393	-10.1881	3			3.73	3.64	3.67	3.67	-1.60858	0.824176
3803	Losartan Only							12	18	6	13	11	-2	9	9	0	12	7	-5	15	13	-2	12.2	11.6	-0.6	63731.7	63367.3	0.571715	-0.877359	6			3.82	3.56	3.5	3.5	-8.37696	-1.68539
3804	Losartan Only							19	17	-2	10	7	-3	12	11	-1	7	7	0	15	8	-7	12.6	10	-2.6	58247.9	60118.8	-3.21197	4.29407	0			3.63	3.63	3.65	3.43	0.550964	-5.50964
3805	Losartan Only							13	10	-3	14	14	0	7	11	4	14	12	-2	13	7	-6	12.2	10.8	-1.4	59794.6	54827.4	8.30713	12.7177	4			3.49	3.46	3.64	3.49	4.29799	0.867052
3806	Losartan Only							13	15	2	15	15	0	8	9	1	15	10	-5	11	8	-3	12.4	11.4	-1	57609.7	53602.1	6.95647	14.6684	2			3.53	3.62	3.83	3.66	8.49858	1.10497
3807	Losartan Only							16	17	1	8	14	6	10	13	3	17	14	-3	14	16	2	13	14.8	1.8	67019.9	56436.9	15.7909	10.1555	6			3.77	3.76	3.76	3.76	-0.265252	0
3808	Losartan Only							7	9	2	11	12	1	8	14	6	11	11	0	13	11	-2	10	11.4	1.4	70648.8	73196.6	-3.60639	-16.5251	6			3.71	3.71	3.71	3.71	0	0
3809	Losartan Only							9	9	0	16	14	-2	10	13	3	10	14	4	10	13	3	11	12.6	1.6	59506.6	76874.9	-29.1872	-22.3807	4			3.73	3.71	3.95	3.74	5.89812	0.808625
3810	Losartan Only							9	7	-2	11	10	-1	14	15	1	14	9	-5	13	12	-1	12.2	10.6	-1.6	63938.1	64338.1	-0.625717	-2.42287	1			3.54	3.53	3.76	3.57	6.21469	1.13314
3811	Losartan Only							9	11	2	10	10	0	13	12	-1	15	12	-3	12	12	0	11.8	11.4	-0.4	71026.9	63246.5	10.9541	-0.685092	2			3.75	3.75	3.74	3.64	-0.266667	-2.93333
3813	Losartan Only							7	12	5	8	12	4	14	19	5	13	12	-1	11	11	0	10.6	13.2	2.6	64036.1	65317.2	-2.00069	-3.98154	5			3.67	3.61	3.61	3.61	-1.63488	0
3814	Losartan Only							13	10	-3	13	14	1	12	10	-2	16	10	-6	17	12	-5	14.2	11.2	-3	64905.9	55178.6	14.9868	12.1586	1			3.82	3.64	3.67	3.27	-3.9267	-10.1648
3815	Losartan Only							16	16	0	16	10	-6	12	13	1	12	13	1	8	7	-1	12.8	11.8	-1	55952	63011.3	-12.6167	-0.310618	1			3.62	3.62	3.84	3.66	6.07735	1.10497
3816	Losartan Only							9	8	-1	12	13	1	11	16	5	16	13	-3	8	7	-1	11.2	11.4	0.2	68430.8	86621.2	-26.5822	-37.8963	5			3.59	3.59	3.39	3.39	-5.57103	-5.57103
3817	Losartan Only							7	12	5	12	13	1	14	14	0	10	8	-2	10	11	1	10.6	11.6	1	63975.5	64190.5	-0.335936	-2.18778	5			3.54	3.62	3.62	3.62	2.25989	0
3818	Losartan Only							7	18	11	13	17	4	16	15	-1	12	7	-5	13	11	-2	12.2	13.6	1.4	64015.2	57387	10.3541	8.64303	11			3.6	3.44	3.54	3.44	-1.66667	0
3819	Losartan Only							14	13	-1	15	12	-3	16	11	-5	15	12	-3	13	13	0	14.6	12.2	-2.4	60141.9	62468.8	-3.86889	0.55308	0			3.65	3.63	3.63	3.61	-0.547945	-0.550964
3820	Losartan Only							7	12	5	12	17	5	8	11	3	10	14	4	9	10	1	9.2	12.8	3.6	49874.1	65352.4	-31.0347	-4.03755	5			3.62	3.62	3.75	3.63	3.59116	0.276243
3821	Losartan Only							14	15	1	13	14	1	19	20	1	13	16	3	10	8	-2	13.8	14.6	0.8	73890.2	74939.6	-1.42022	-19.2999	3			3.68	3.68	3.68	3.66	0	-0.543478
3822	Losartan Only							7	11	4	8	12	4	14	13	-1	14	15	1	13	12	-1	11.2	12.6	1.4		67339.1		-7.20018	4			3.64	3.57	3.76	3.61	3.2967	1.12045
3823	Losartan Only							7	7	0	12	14	2	10	8	-2	15	17	2	13	12	-1	11.4	11.6	0.2	59431.8	55570.4	6.49716	11.5349	2			3.61	3.41	3.56	3.42	-1.38504	0.293255
3824	Losartan Only							8	12	4	17	18	1	15	17	2	10	12	2	15	12	-3	13	14.2	1.2	68438.5				4			3.55	3.55	3.9	3.64	9.85915	2.53521
3825	Spironolactone +Gluacoma	13	15	2	7	7		7	23	16	14	29	15	17	14	-3	17	15	-2	15	8	-7	14	17.8	3.8	61277.2	36925.5	39.7402	41.8688	16	89	80	3.64	3.64	4.08	3.77	12.0879	3.57143
3826	Spironolactone +Gluacoma	10	11	1	7	11	4	8	19	11	8	8	0	15	18	3	10	7	-3	12	8	-4	10.6	12	1.4	63484.6	56761.3	10.5904	10.6415	11	2	29	3.63	3.63	3.74	3.74	3.0303	3.0303
3827	Spironolactone +Gluacoma	12	14	2	7	32	25	8	25	17	10	15	5	10	15	5	15	10	-5	13	11	-2	11.2	15.2	4	68358.3	72615.6	-6.22787	-14.3176	17	49	63	3.64	3.46	3.72	3.56	2.1978	2.89017
3828	Spironolactone +Gluacoma	8	14	6	6	14	8	7	31	24	11	11	0	13	18	5	15	9	-6	13	12	-1	11.8	16.2	4.4	64256.1	60339.8	6.09489	5.00798	24	31	58	3.75	3.69	3.91	3.9	4.26667	5.69106
3829	Spironolactone +Gluacoma	10	14	4	7	7	0	8	39	31	16	14	-2	13	14	1	15	10	-5	11	16	5	12.6	18.6	6	67227.5	20816	69.0364	67.2297	31	59	47	3.78	3.61	3.92	3.75	3.7037	3.87812
3830	Spironolactone +Gluacoma	13	13	0	8	7	-1	10	22	12	11	16	5	15	16	1	13	11	-2	7	11	4	11.2	15.2	4	58959.3	57040.6	3.25429	10.2018	12	67	40	3.41	3.35	3.72	3.54	9.09091	5.67164
3831	Spironolactone +Gluacoma	10	10	0	6	13	7	10	41	31	17	15	-2	8	17	9	17	21	4	15	10	-5	13.4	20.8	7.4	71048.5	39113.4	44.9483	38.4243	31	281	267	3.71	3.62	3.31	3.31	-10.7817	-8.56354
3832	Spironolactone +Gluacoma	14	10	-4	7	14	7	13	23	10	16	18	2	14	14	0	14	28	14	9	15	6	13.2	19.6	6.4	65794.9	60770.7	7.63615	4.32964	14	358	358	3.62	3.62	3.63	3.63	0.276243	0.276243
3833	Spironolactone +Gluacoma	12	14	2	8	32	24	7	30	23	8	28	20	15	11	-4	15	14	-1	8	20	12	10.6	20.6	10	65335.6	26255.7	59.8141	58.6661	23	213	109	3.8	3.58	3.85	3.7	1.31579	3.35196
3835	Spironolactone +Gluacoma	11	12	1	8	7	-1	17	17	0	12	28	16	7	11	4	15	13	-2	12	14	2	12.6	16.6	4	54919.1	60771.4	-10.6561	4.32852	16	99	72	3.71	3.55	4.11	3.95	10.7817	11.2676
3836	Spironolactone +Gluacoma	14	13	-1	7	14	7	14	29	15	8	17	9	15	7	-8	10	8	-2	7	9	2	10.8	14	3.2	63934.6	20652.2	67.698	67.4876	15	24	45	3.71	3.41	3.51	3.21	-5.39084	-5.8651
3837	Spironolactone +Gluacoma	16	15	-1	7	6	-1	12	37	25	7	27	20	7	28	21	19	20	1	16	8	-8	12.2	24	11.8	63207.9	39198	37.9857	38.2912	25	414	414	3.61	3.56	4.03	3.96	11.6343	11.236
3838	Spironolactone +Gluacoma	14	10	-4	8	8	0	19	31	12	18	19	1	17	14	-3	18	12	-6	16	12	-4	17.6	17.6	0	72234.8	20901.2	71.0649	67.0955	12	-93	20	3.7	3.7	3.89	3.89	5.13514	5.13514
3839	Spironolactone +Gluacoma	13	14	1	8	31	23	12	17	5	15	10	-5	9	11	2	17	16	-1	13	12	-1	13.2	13.2	0	64566.7	40540	37.2123	36.1785	5	-13	7	3.75	3.69	3.82	3.7	1.86667	0.271003
3840	Spironolactone +Gluacoma	12	7	-5	8	9	1	15	40	25	10	16	6	12	12	0	10	8	-2	11	9	-2	11.6	17	5.4	62501.8	37853.8	39.4358	40.4074	25	102	62	3.72	3.68	3.79	3.81	1.88172	3.53261
3841	Spironolactone +Gluacoma	8	8	0	7	7	0	22	42	20	11	9	-2	17	16	-1	10	7	-3	14	19	5	14.8	18.6	3.8	53933.7	32728	39.3182	48.4768	20	31	37	3.73	3.73	4.69	4.3	25.7373	15.2815
3842	Spironolactone +Gluacoma	15	16	1	7	7	0	17	24	7	9	18	9	15	12	-3	15	11	-4	8	11	3	12.8	15.2	2.4	68604.5	63426.2	7.54806	0.149085	9	-12	40	3.91	3.53	3.73	3.73	-4.60358	5.66572
3843	Spironolactone +Gluacoma	10	15	5	8	7	-1	15	21	6	11	11	0	13	9	-4	14	11	-3	12	10	-2	13	12.4	-0.6	72902.3	9663.44	86.7447	84.787	6	-72	7	3.71	3.71	3.78	3.72	1.88679	0.269542
3844	Spironolactone +Gluacoma	16	14	-2	9	7	-2	10	34	24	13	27	14	18	18	0	13	20	7	12	9	-3	13.2	21.6	8.4	52515.2	30913.8	41.1337	51.3329	24	337	337	3.75	3.73	3.96	3.91	5.6	4.82574
3845	Spironolactone +Gluacoma	14	9	-5	7	6	-1	12	25	13	12	8	-4	13	11	-2	8	8	0	7	7	0	10.4	11.8	1.4	57627	40876.5	29.0671	35.6487	13	26	45	3.65	3.64	3.83	3.65	4.93151	0.274725
3846	Spironolactone +Gluacoma	13	13	0	7	7	0	18	31	13	16	15	-1	7	7	0	9	12	3	12	7	-5	12.4	14.4	2	66075	50890.4	22.9809	19.8841	13	101	103	3.85	3.66	3.75	3.62	-2.5974	-1.0929
3847	Spironolactone +Gluacoma	12	9	-3	6	7	1	16	21	5	16	22	6	10	21	11	13	18	5	12	21	9	13.4	20.6	7.2	64284.8	52366.5	18.5399	17.5602	11	283	283	3.77	3.64	4.21	4.09	11.6711	12.3626
3848	Spironolactone +Gluacoma	11	11	0	7	6	-1	17	17	0	15	17	2	18	12	-6	9	9	0	13	9	-4	14.4	12.8	-1.6	59851.6	55941.9	6.53232	11.9315	2	-40	-19	3.72	3.65	3.65	3.64	-1.88172	-0.273973
3849	Spironolactone +Gluacoma	11	13	2	8	8	0	11	41	30	11	12	1	13	18	5	10	7	-3	11	7	-4	11.2	17	5.8	62970.4	65311.7	-3.71803	-2.8192	30	122	82	3.71	3.61	3.84	3.83	3.50404	6.09418
3850	Spironolactone +Gluacoma	10	7	-3	6	6	0	9	18	9	10	11	1	18	7	-11	11	7	-4	15	8	-7	12.6	10.2	-2.4	79300	54019.9	31.8791	14.9574	9	-149	2	3.7	3.66	4.3	4.04	16.2162	10.3825
3851	Spironolactone +Gluacoma	10	16	6	7	7	0	18	16	-2	10	8	-2	11	14	3	10	9	-1	13	14	1	12.4	12.2	-0.2	58707.9	61841	-5.33672	2.64469	3	-9	7	3.69	3.68	3.7	3.79	0.271003	2.98913
3852	Spironolactone +Gluacoma	18	19	1	7	7	0	18	25	7	12	9	-3	10	15	5	8	7	-1	16	11	-5	12.8	13.4	0.6	73933.8	62781.7	15.0839	1.16376	7	15	24	3.77	3.65	3.71	3.7	-1.59151	1.36986
3853	Spironolactone +Gluacoma	14	16	2	7	7	0	16	41	25	14	23	9	17	24	7	16	26	10	12	9	-3	15	24.6	9.6	67157.6	39081.6	41.8061	38.4744	25	426	426	3.66	3.66	3.85	3.85	5.19126	5.19126
3854	Spironolactone +Gluacoma	16	14	-2	8	5	-3	16	25	9	16	22	6	8	7	-1	15	10	-5	8	7	-1	12.6	14.2	1.6	56431.7	51596.2	8.56874	18.7729	9	-39	36	3.52	3.52	4.13	3.9	17.3295	10.7955
3855	Spironolactone +Gluacoma	10	11	1	8	7	-1	10	24	14	16	13	-3	8	8	0	10	7	-3	11	7	-4	11	11.8	0.8	66056.2	37723.3	42.8921	40.6128	14	-20	14	3.66	3.62	3.95	3.93	7.9235	8.56354
3856	Spironolactone +Gluacoma	17	18	1	7	6	-1	17	21	4	13	10	-3	16	17	1	16	10	-6	11	10	-1	14.6	13.6	-1	56483.4	59374.4	-5.11819	6.52787	4	-112	-14	3.7	3.69	3.73	3.73	0.810811	1.08401
3857	Spironolactone +Gluacoma	13	17	4	7	7	0	14	39	25	9	16	7	10	14	4	9	8	-1	11	11	0	10.6	17.6	7	45900.1	53187.3	-15.8762	16.268	25	176	95	3.72	3.72	4.25	4.02	14.2473	8.06452
3858	Spironolactone +Gluacoma	9	11	2	6	6	0	16	26	10	9	13	4	14	16	2	18	18	0	13	11	-2	14	16.8	2.8	71451.7	34835	51.2468	45.1598	10	87	87	3.72	3.58	3.76	3.76	1.07527	5.02793
3859	Spironolactone +Gluacoma	11	11	0	7	7	0	14	13	-1	17	13	-4	14	13	-1	18	14	-4	11	8	-3	14.8	12.2	-2.6	68058.5	65558.5	3.6733	-3.20768	-1	-130	-1	3.7	3.7	3.69	3.7	-0.27027	0
3860	Spironolactone +Gluacoma	7	7	0	8	7	-1	7	30	23	9	19	10	7	8	1	15	14	-1	11	28	17	9.8	19.8	10	58128.2	29060.7	50.0059	54.2502	23	205	83	3.7	3.62	3.75	3.67	1.35135	1.38122
3861	Spironolactone +Gluacoma	7	13	6	8	29	21	9	30	21	14	12	-2	16	12	-4	11	7	-4	9	7	-2	11.8	13.6	1.8	56722.8	20644	63.6055	67.5005	21	-25	42	3.76	3.52	3.53	3.53	-6.11702	0.284091
3862	Spironolactone +Gluacoma	7	7	0	6	8	2	8	41	33	10	31	21	8	15	7	12	13	1	8	8	0	9.2	21.6	12.4	65324.2	45514.7	30.3249	28.3469	33	371	371	3.74	3.74	3.94	3.92	5.34759	4.81283
3863	Spironolactone +Gluacoma	7	13	6	16	7	-9	14	38	24	12	19	7	17	19	2	18	35	17	15	15	0	15.2	25.2	10	70287.6	28338.7	59.6817	55.3868	24	511	511	3.68	3.68	4.14	4.02	12.5	9.23913
3864	Spironolactone +Gluacoma	16	9	-7	7	11	4	12	22	10	15	10	-5	18	19	1	12	8	-4	9	10	1	13.2	13.8	0.6	57500.2	64531.9	-12.2289	-1.59155	10	-50	-2	3.53	3.53	4.05	4.05	14.7309	14.7309
4275	Enalapril + Glaucoma	8	10	2	7	6	-1	14	29	15	19	35	16	10	21	11	12	20	8	14	19	5	13.8	24.8	11	55689.9				16	504	490	3.6	3.4	3.96	3.6	10	5.88235
4276	Enalapril + Glaucoma	14	10	-4	7	7	0	10	17	7	8	26	18	12	14	2	9	18	9	13	13	0	10.4	17.6	7.2	52716.9				18	263	263	3.53	3.3	3.88	3.53	9.91501	6.9697
4277	Enalapril + Glaucoma	16	13	-3	7	6	-1	20	30	10	13	21	8	8	7	-1	10	8	-2	18	19	1	13.8	17	3.2	55339.8	27708	49.9311	52.8096	10	9	36	3.56	3.76	3.67	3.66	3.08989	-2.65957
4278	Enalapril + Glaucoma	11	10	-1	8	7	-1	15	14	-1	14	17	3	15	15	0	15	8	-7	8	7	-1	13.4	12.2	-1.2	61695.5	861.077	98.6043	98.5335	3	-158	-20	3.56	3.14	3.2	3.01	-10.1124	-4.14013
4279	Enalapril + Glaucoma	14	17	3	7	7	0	14	29	15	8	16	8	7	13	6	12	17	5	10	10	0	10.2	17	6.8	54980.1	58906.8	-7.14192	-0.325837	15	186	186	3.41	3.3	3.8	3.58	11.437	8.48485
4280	Enalapril + Glaucoma	9	10	1	7	6	-1	15	41	26	17	19	2	8	13	5	16	11	-5	10	8	-2	13.2	18.4	5.2	52941.3	14404.9	72.7908	75.4666	26	-67	56	3.59	3.5	3.88	3.42	8.07799	-2.28571
4281	Enalapril + Glaucoma	14	14	0	7	8	1	18	24	6	15	19	4	13	16	3	7	14	7	11	7	-4	12.8	16	3.2	55383.6	20385.7	63.1918	65.2805	7	115	115	3.64	3.52	4.05	3.75	11.2637	6.53409
4282	Enalapril + Glaucoma	7	7	0	7	7	0	8	28	20	20	19	-1	17	19	2	12	9	-3	10	10	0	13.4	17	3.6	58339.3	52489.6	10.0271	10.6035	20	-25	26	3.53	3.2	3.86	3.65	9.34844	14.0625
4283	Enalapril + Glaucoma	8	12	4	7	7	0	18	27	9	12	10	-2	16	16	0	13	16	3	14	8	-6	14.6	15.4	0.8	60759.8	30935.5	49.0855	47.3128	9	-33	-29	3.69	3.46	3.97	3.67	7.58808	6.06936
4284	Enalapril + Glaucoma	7	7	0	7	7	0	12	25	13	11	16	5	12	16	4	8	17	9	15	17	2	11.6	18.2	6.6	40884.4	58437.7	-42.9338	0.473042	13	281	281	3.56	3.35	4.11	3.78	15.4494	12.8358
4285	Enalapril + Glaucoma	8	8	0	7	9	2	18	19	1	10	15	5	14	15	1	15	17	2	13	14	1	14	16	2	61393.2	46080.2	24.9424	21.5194	5	82	82	3.6	3.31	3.69	3.49	2.5	5.43807
4286	Enalapril + Glaucoma	10	8	-2	8	7	-1	19	23	4	16	10	-6	8	8	0	7	14	7	11	9	-2	12.2	12.8	0.6	46727.4	63081.2	-34.9984	-7.43538	7	99	111	3.61	3.37	3.49	3.32	-3.3241	-1.48368
4287	Enalapril + Glaucoma	16	15	-1	7	6	-1	20	30	10	13	10	-3	12	10	-2	16	12	-4	14	11	-3	15	14.6	-0.4	48899.4	29478.7	39.7156	49.794	10	-142	11	3.5	3.335	3.81	3.47	8.85714	4.04798
4288	Enalapril + Glaucoma	9	14	5	6	6	0	7	28	21	15	23	8	16	20	4	15	20	5	15	11	-4	13.6	20.4	6.8	62505.4	14931.7	76.1113	74.5694	21	115	115	3.57	3.27	3.95	3.63	10.6443	11.0092
4289	Enalapril + Glaucoma	16	12	-4	7	7	0	15	34	19	16	17	1	7	22	15	18	26	8	16	14	-2	14.4	22.6	8.2	62612.9	59842.7	4.42436	-1.91981	19	245	245	3.75	3.53	3.79	3.52	1.06667	-0.283286
4290	Enalapril + Glaucoma	7	10	3	6	7	1	13	15	2	10	9	-1	7	9	2	9	7	-2	8	9	1	9.4	9.8	0.4	60854.7	69404.1	-14.049	-18.2041	2	-12	4	3.84	3.53	3.61	3.331	-5.98958	-5.63739
4291	Enalapril + Glaucoma	12	14	2	6	7	1	14	30	16	11	12	1	11	14	3	12	10	-2	13	8	-5	12.2	14.8	2.6	56890	7992	85.9518	86.3886	16	-85	38	3.57	3.49	3.84	3.37	7.56303	-3.4384
4292	Enalapril + Glaucoma	12	7	-5	7	8	1	12	33	21	17	21	4	13	22	9	16	17	1	13	12	-1	14.2	21	6.8	63330.3	11285.5	82.1799	80.7793	21	94	94	3.69	3.52	3.78	3.52	2.43902	0
4293	Enalapril + Glaucoma	16	14	-2	7	8	1	13	36	23	17	14	-3	17	16	-1	13	40	27	10	11	1	14	23.4	9.4	47704.4	39764.7	16.6435	32.2756	27	604	521	3.53	3.23	3.99	3.74	13.0312	15.7895
4294	Enalapril + Glaucoma	15	14	-1	7	7	0	12	15	3	17	17	0	9	10	1	19	28	9	15	8	-7	14.4	15.6	1.2	59116.8	58090.8	1.73568	1.06394	9	76	76	3.99	3.65	3.88	3.7	-2.75689	1.36986
4295	Enalapril + Glaucoma	7	10	3	7	7	0	15	29	14	9	15	6	14	11	-3	14	8	-6	12	7	-5	12.8	14	1.2	67257.9	16188.5	75.9307	72.4289	14	-190	35	3.71	3.52	4.08	3.64	9.97305	3.40909
4296	Enalapril + Glaucoma	10	13	3	7	18	11	14	26	12	14	25	11	7	8	1	15	14	-1	7	15	8	11.4	17.6	6.2	42409	26218	38.1782	55.3473	12	177	55	3.6	3.53	3.77	3.43	4.72222	-2.83286
4297	Enalapril + Glaucoma	18	14	-4	7	7	0	14	28	14	7	17	10	14	12	-2	13	12	-1	14	16	2	12.4	17	4.6	56320	54485.5	3.25726	7.2041	14	52	45	3.49	3.46	3.4	3.39	-2.5788	-2.02312
4298	Enalapril + Glaucoma	15	11	-4	6	6	0	18	25	7	11	23	12	15	16	1	13	16	3	17	11	-6	14.8	18.2	3.4	60407	51602.3	14.5756	12.1146	12	10	10	3.77	3.54	4.18	4.16	10.8753	17.5141
4299	Enalapril + Glaucoma	11	7	-4	7	6	-1	20	30	10	8	9	1	11	18	7	12	15	3	14	11	-3	13	16.6	3.6	76279.2	60594.7	20.562	-3.20052	10	65	65	3.7	3.71	3.73	3.72	0.810811	0.269542
4300	Enalapril + Glaucoma	16	13	-3	7	7	0	12	33	21	12	15	3	14	17	3	13	12	-1	17	14	-3	13.6	18.2	4.6	62098.7	6563.62	89.4303	88.8213	21	-18	52	3.85	3.66	4.11	4.01	6.75325	9.56284
4301	Enalapril + Glaucoma	16	15	-1	7	24	17	7	34	27	12	15	3	15	18	3	12	9	-3	13	19	6	11.8	19	7.2	57579.4	32875	42.905	44.0097	27	108	55	3.52	3.39	3.99	3.96	13.3523	16.8142
4302	Enalapril + Glaucoma	16	16	0	7	7	0	12	27	15	8	11	3	13	13	0	12	19	7	8	8	0	10.6	15.6	5	54944.5	54171.1	1.40758	7.73956	15	179	179	3.6	3.44	3.79	3.6	5.27778	4.65116
4303	Enalapril + Glaucoma	15	11	-4	7	7	0	20	22	2	16	13	-3	12	9	-3	19	16	-3	17	11	-6	16.8	14.2	-2.6	61693.6	54846.1	11.0993	6.59008	2	-183	-2	3.81	3.55	3.85	3.74	1.04987	5.35211
4304	Enalapril + Glaucoma	10	8	-2	7	7	0	15	30	15	14	16	2	16	21	5	12	10	-2	7	7	0	12.8	16.8	4	69129	53584.1	22.4868	8.73933	15	13	48	3.87	3.8	3.79	3.7	-2.06718	-2.63158
4305	Enalapril + Glaucoma	11	13	2	7	6	-1	11	22	11	9	7	-2	10	8	-2	14	9	-5	16	7	-9	12	10.6	-1.4	58860.2	34734.8	40.9877	40.8422	11	-262	16	3.72	3.42	3.62	3.56	-2.68817	4.09357
4306	Enalapril + Glaucoma	14	12	-2	7	6	-1	18	30	12	10	12	2	8	7	-1	8	11	3	16	14	-2	12	14.8	2.8	56829.4	17935.1	68.4404	69.4542	12	46	39	3.52	3.43	3.72	3.47	5.68182	1.16618
4307	Enalapril + Glaucoma	8	13	5	7	8	1	22	28	6	18	21	3	16	11	-5	14	8	-6	14	13	-1	16.8	16.2	-0.6	58040.1	10671.3	81.614	81.8255	6	-151	11	3.59	3.6	4.59	4.11	27.8552	14.1667
4308	Enalapril + Glaucoma	15	8	-7	7	7	0	22	34	12	7	20	13	12	11	-1	10	8	-2	8	9	1	11.8	16.4	4.6	65876.9	33452.3	49.22	43.0264	13	24	52	3.51	3.37	4.19	3.92	19.3732	16.3205
4309	Enalapril + Glaucoma	14	19	5	7	10	3	17	25	8	8	20	12	14	9	-5	7	20	13	18	10	-8	12.8	16.8	4	61704.4	6062.26	90.1753	89.6752	13	156	41	3.71	3.43	3.96	3.56	6.73854	3.79009
4310	Enalapril + Glaucoma	17	12	-5	8	11	3	7	24	17	9	7	-2	7	17	10	14	12	-2	11	8	-3	9.6	13.6	4	67626.5	63535.3	6.04961	-8.20886	17	-23	49	3.92	3.6	3.96	3.96	1.02041	10
4311	Enalapril + Glaucoma	8	8	0	8	8	0	7	42	35	14	21	7	15	18	3	10	33	23	13	9	-4	11.8	24.6	12.8	66205.3	12561.8	81.026	78.6056	35	503	503	3.51	3.54	3.81	3.61	8.54701	1.9774
4312	Enalapril + Glaucoma	14	17	3	7	7	0	13	16	3	8	7	-1	15	14	-1	11	15	4	9	10	1	11.2	12.4	1.2	56457.2				4	99	93	3.56	3.56	3.71	3.53	4.21348	-0.842697
4313	Enalapril + Glaucoma	13	15	2	7	8	1	11	41	30	11	15	4	14	16	2	14	19	5	13	12	-1	12.6	20.6	8	66622.7	41232.9	38.1099	29.7751	30	157	157	3.62	3.46	3.85	3.69	6.35359	6.6474
4314	Enalapril + Glaucoma	16	16	0	7	7	0	12	35	23	18	30	12	10	23	13	17	15	-2	10	11	1	13.4	22.8	9.4	63512.6	32075.7	49.4971	45.3709	23	118	135	3.72	3.52	3.91	3.83	5.10753	8.80682
